# Supplementary material for: Contrast-free optical coherence tomography:Systematic evaluation of non-contrast media for intravascular assessment
Source: PLoS One. 2020 Aug 20;15(8):e0237588. doi: 10.1371/journal.pone.0237588 (PMC7446899; doi:10.1371/journal.pone.0237588)
Supplement: S1 Dataset — (XLSX) [file pone.0237588.s001.xlsx]

## Sheet: Tubing Area
Actual Area	Saline	0.25	0.5	0.75	Contrast
3.14	2.69	2.67	2.73	2.78	2.85
3.14	2.62	2.66	2.76	2.79	2.79
3.14	2.65	2.66	2.77	2.8	2.84
3.14	2.69	2.65	2.76	2.78	2.81
3.14	2.67	2.63	2.76	2.79	2.81
3.14	2.6	2.62	2.78	2.79	2.87
3.14	2.59	2.63	2.76	2.79	2.86
3.14	2.57	2.62	2.76	2.78	2.84
3.14	2.56	2.63	2.77	2.79	2.82
3.14	2.56	2.6	2.75	2.81	2.82
3.14	2.34	2.56	2.62	2.67	2.73
3.14	2.4	2.57	2.64	2.67	2.73
3.14	2.39	2.57	2.6	2.67	2.73
3.14	2.43	2.6	2.65	2.68	2.7
3.14	2.49	2.66	2.66	2.69	2.71
3.14	2.54	2.68	2.64	2.7	2.71
3.14	2.57	2.65	2.62	2.71	2.73
3.14	2.59	2.65	2.65	2.73	2.74
3.14	2.57	2.64	2.61	2.74	2.75
3.14	2.54	2.58	2.58	2.74	2.74
3.14	2.65	2.42	2.51	2.51	2.78
3.14	2.72	2.52	2.66	2.64	2.84
3.14	2.81	2.65	2.77	2.7	2.89
3.14	2.86	2.68	2.81	2.69	2.95
3.14	2.74	2.65	2.71	2.61	2.93
3.14	2.64	2.59	2.6	2.55	2.88
3.14	2.59	2.53	2.57	2.49	2.88
3.14	2.56	2.46	2.54	2.43	2.82
3.14	2.51	2.42	2.47	2.56	2.78
3.14	2.5	2.39	2.54	2.45	2.78
7.07	5.78	5.81	6.25	6.4	6.51
7.07	5.8	5.94	6.22	6.43	6.54
7.07	5.85	6.1	6.25	6.46	6.7
7.07	5.87	6.06	6.31	6.5	6.62
7.07	5.9	6.06	6.3	6.48	6.55
7.07	5.93	6.03	6.26	6.45	6.64
7.07	5.93	6.05	6.31	6.49	6.58
7.07	5.97	6.09	6.35	6.51	6.57
7.07	5.98	6.05	6.33	6.48	6.56
7.07	5.95	6.07	6.32	6.5	6.55
7.07	5.47	5.66	5.85	6.28	6.77
7.07	5.45	5.8	5.73	6.29	6.81
7.07	5.46	5.83	5.66	6.29	6.84
7.07	5.44	5.83	5.71	6.3	6.73
7.07	5.49	5.8	5.7	6.32	6.7
7.07	5.47	5.94	5.71	6.29	6.64
7.07	5.47	6.01	5.75	6.31	6.55
7.07	5.52	6.02	5.74	6.3	6.49
7.07	5.68	6.24	5.73	6.28	6.41
7.07	5.77	6.22	5.68	6.27	6.38
7.07	5.32	5.09	5.85	5.9	6.14
7.07	5.29	5.07	5.78	5.82	6.15
7.07	5.39	5.2	5.81	5.91	6.2
7.07	5.31	5.16	5.7	6	6.23
7.07	5.29	5.12	5.69	6.04	6.31
7.07	5.22	5.12	5.54	6	6.3
7.07	5.18	5.13	5.74	6	6.3
7.07	5.12	5.29	5.5	6	6.28
7.07	5.1	5.15	5.4	5.91	6.24
7.07	5.09	5.34	5.47	5.94	6.17
14.51	12.34	12.91	13.26	13.65	14.08
14.51	12.17	12.92	13.32	13.64	13.99
14.51	12.23	13.08	13.3	13.7	14.19
14.51	12.37	13.13	13.35	13.79	14.14
14.51	12.52	13.21	13.4	13.85	14.07
14.51	12.52	13.29	13.39	13.9	14.19
14.51	12.6	13.31	13.44	13.93	14.2
14.51	12.73	13.35	13.55	13.96	14.23
14.51	12.82	13.23	13.55	14.04	14.32
14.51	12.85	13.48	13.49	14.12	14.36
14.51	11.75	12.17	12.45	13.69	13.2
14.51	11.65	12.15	12.33	13.62	13.31
14.51	11.58	12.05	12.42	13.64	13.39
14.51	11.67	12.16	12.59	13.68	13.36
14.51	11.72	12.08	12.69	13.85	13.25
14.51	11.76	12.32	12.64	13.91	13.28
14.51	11.75	12.32	12.6	13.91	13.42
14.51	11.79	12.34	12.54	13.94	13.41
14.51	12.03	12.31	12.7	13.98	13.34
14.51	12.09	12.26	12.72	13.93	13.25
14.51	11.21	11.4	12.16	11.7	12.49
14.51	10.91	10.98	11.72	11.77	12.42
14.51	10.77	10.75	11.97	11.53	12.5
14.51	10.54	10.69	11.53	11.37	12.4
14.51	10.44	10.59	11.92	11.54	12.46
14.51	10.79	10.64	12.33	11.69	12.47
14.51	10.68	10.46	11.9	11.82	12.6
14.51	10.41	10.52	12.27	12.07	12.55
14.51	10.56	10.52	12.11	12.12	12.41
14.51	10.4	10.75	12.43	12.03	12.41

## Sheet: Tubing Diameter
Actual Diameter	Saline	0.25	0.5	0.75	Contrast
2	1.85	1.84	1.86	1.88	1.9
2	1.83	1.84	1.87	1.88	1.88
2	1.84	1.84	1.88	1.89	1.9
2	1.85	1.83	1.87	1.88	1.89
2	1.83	1.83	1.87	1.88	1.89
2	1.82	1.82	1.88	1.88	1.91
2	1.81	1.83	1.87	1.88	1.91
2	1.81	1.82	1.87	1.88	1.9
2	1.8	1.83	1.88	1.88	1.89
2	1.8	1.82	1.87	1.89	1.9
2	1.71	1.8	1.82	1.84	1.86
2	1.74	1.81	1.83	1.84	1.86
2	1.74	1.81	1.82	1.84	1.86
2	1.76	1.82	1.84	1.85	1.85
2	1.78	1.84	1.84	1.85	1.86
2	1.8	1.84	1.83	1.85	1.86
2	1.81	1.83	1.82	1.86	1.86
2	1.81	1.84	1.84	1.86	1.87
2	1.81	1.83	1.82	1.87	1.87
2	1.8	1.81	1.81	1.87	1.87
2	1.83	1.75	1.79	1.78	1.88
2	1.86	1.79	1.84	1.83	1.9
2	1.89	1.83	1.88	1.85	1.92
2	1.91	1.85	1.89	1.85	1.94
2	1.87	1.84	1.86	1.82	1.93
2	1.83	1.82	1.82	1.8	1.92
2	1.82	1.79	1.81	1.78	1.91
2	1.8	1.77	1.8	1.76	1.89
2	1.79	1.75	1.77	1.8	1.88
2	1.78	1.74	1.8	1.77	1.88
3	2.71	2.72	2.82	2.85	2.88
3	2.72	2.75	2.81	2.86	2.88
3	2.73	2.79	2.82	2.87	2.92
3	2.73	2.78	2.83	2.88	2.9
3	2.74	2.78	2.83	2.87	2.89
3	2.77	2.77	2.82	2.86	2.91
3	2.75	2.77	2.83	2.87	2.89
3	2.75	2.78	2.84	2.88	2.89
3	2.76	2.78	2.84	2.87	2.89
3	2.75	2.78	2.84	2.88	2.89
3	2.64	2.68	2.73	2.83	2.93
3	2.63	2.72	2.7	2.83	2.94
3	2.63	2.72	2.68	2.83	2.95
3	2.63	2.72	2.69	2.83	2.92
3	2.64	2.72	2.69	2.84	2.92
3	2.64	2.75	2.69	2.83	2.91
3	2.64	2.77	2.7	2.83	2.89
3	2.65	2.77	2.7	2.83	2.87
3	2.69	2.82	2.7	2.83	2.86
3	2.71	2.81	2.69	2.82	2.85
3	2.6	2.54	2.73	2.74	2.79
3	2.59	2.54	2.71	2.72	2.8
3	2.62	2.57	2.72	2.74	2.81
3	2.6	2.56	2.69	2.76	2.81
3	2.59	2.55	2.69	2.77	2.83
3	2.57	2.55	2.65	2.76	2.83
3	2.56	2.55	2.7	2.76	2.83
3	2.55	2.59	2.64	2.76	2.83
3	2.54	2.55	2.62	2.74	2.82
3	2.54	2.6	2.63	2.75	2.8
4.3	3.96	4.05	4.11	4.17	4.23
4.3	3.94	4.05	4.12	4.17	4.22
4.3	3.94	4.08	4.11	4.18	4.25
4.3	3.97	4.09	4.12	4.19	4.24
4.3	3.99	4.1	4.13	4.2	4.23
4.3	3.99	4.11	4.13	4.21	4.25
4.3	4	4.12	4.14	4.21	4.25
4.3	4.02	4.12	4.15	4.22	4.26
4.3	4.04	4.1	4.15	4.23	4.27
4.3	4.04	4.14	4.14	4.24	4.28
4.3	3.87	3.94	3.98	4.17	4.1
4.3	3.85	3.93	3.96	4.16	4.12
4.3	3.84	3.92	3.98	4.17	4.13
4.3	3.85	3.93	4	4.17	4.12
4.3	3.86	3.92	4.02	4.2	4.11
4.3	3.87	3.96	4.01	4.21	4.11
4.3	3.87	3.96	4	4.21	4.13
4.3	3.87	3.96	3.99	4.21	4.13
4.3	3.91	3.96	4.02	4.22	4.12
4.3	3.92	3.95	4.02	4.21	4.11
4.3	3.78	3.8	3.93	3.85	3.99
4.3	3.71	3.73	3.86	3.87	3.97
4.3	3.7	3.69	3.9	3.83	3.99
4.3	3.66	3.68	3.83	3.8	3.97
4.3	3.64	3.66	3.89	3.83	3.98
4.3	3.7	3.67	3.96	3.85	3.98
4.3	3.68	3.64	3.89	3.87	4
4.3	3.64	3.65	3.95	3.92	3.99
4.3	3.66	3.65	3.92	3.92	3.97
4.3	3.63	3.69	3.98	3.91	3.97

## Sheet: Rabbit A+D
Saline	Rabbit Number	Saline (1) or Contrast (2)	Area	Diameter	Contrast	Rabbit Number	Saline (1) or Contrast (2)	Area	Diameter
	1	1	5.28	2.59		1	2	5.23	2.58
	1	1	4.72	2.45		1	2	4.83	2.48
	1	1	4.73	2.45		1	2	5.11	2.55
	1	1	7.56	3.1		1	2	8.45	3.28
	1	1	7.57	3.1		1	2	8.41	3.27
	1	1	7.49	3.09		1	2	8.29	3.25
	2	1	5.07	2.54		2	2	5.76	2.7
	2	1	4.95	2.51		2	2	5.27	2.55
	2	1	5.42	2.62		2	2	5.6	2.67
	2	1	6.95	2.97		2	2	7.55	3.1
	2	1	7.09	3		2	2	7.8	3.15
	2	1	7.59	3.11		2	2	8.17	3.22
	3	1	4.83	2.48		3	2	5.6	2.67
	3	1	4.69	2.44		3	2	5.55	2.65
	3	1	4.92	2.5		3	2	5.43	2.63
	3	1	7.65	3.12		3	2	8.48	3.28
	3	1	7.78	3.15		3	2	8.63	3.31
	3	1	7.86	3.16		3	2	9	3.38
	4	1	8.97	3.38		4	2	10.33	3.63
	4	1	9.01	3.39		4	2	10.35	3.63
	4	1	9.86	3.54		4	2	10.8	3.71
	5	1	5.37	2.61		5	2	6.02	2.77
	5	1	5.53	2.65		5	2	5.57	2.66
	5	1	6.38	2.85		5	2	6.6	2.9
	5	1	8.09	3.21		5	2	8.62	3.31
	5	1	7.8	3.15		5	2	8.34	3.26
	5	1	8.07	3.2		5	2	8.18	3.22
	6	1	4.72	2.45		6	2	5.43	2.63
	6	1	5.98	2.76		6	2	5.61	2.67
	6	1	6.45	2.86		6	2	7.08	3
	7	1	8.17	3.21		7	2	7.73	3.13
	7	1	7.62	3.11		7	2	7.99	3.19
	7	1	9.33	3.44		7	2	8.71	3.3
	7	1	10.33	3.62		7	2	11.23	3.78
	7	1	10.36	3.63		7	2	10.81	3.71
	7	1	10.34	3.63		7	2	10.53	3.66
	8	1	7.29	3.04		8	2	8.26	3.24
	8	1	7.58	3.1		8	2	8.78	3.34
	8	1	8.24	3.24		8	2	9.63	3.5
	8	1	10.57	3.67		8	2	11.05	3.75
	8	1	10.53	3.66		8	2	10.83	3.71
	8	1	10.8	3.71		8	2	10.61	3.67
	9	1	5.16	2.56		9	2	8.31	3.25
	9	1	5.19	2.57		9	2	7.92	3.17
	9	1	7.78	3.15		9	2	8.99	3.38
	9	1	9.87	3.54		9	2	11.3	3.79
	9	1	9.68	3.51		9	2	10.58	3.67
	9	1	8.7	3.33		9	2	9.75	3.52
	10	1	8.3	3.25		10	2	9.34	3.45
	10	1	8.19	3.23		10	2	9.77	3.52
	10	1	8.72	3.33		10	2	10.05	3.57
	10	1	11.36	3.8		10	2	12.01	3.91
	10	1	10.8	3.71		10	2	11.88	3.89
	10	1	9.84	3.54		10	2	11.19	3.77
	11	1	3.73	2.18		11	2	4.03	2.26
	11	1	3.67	2.16		11	2	3.54	2.12
	11	1	3.68	2.16		11	2	3.97	2.24
	11	1	7.08	3		11	2	7.53	3.09
	11	1	6.65	2.91		11	2	7.24	3.03
	11	1	6.79	2.94		11	2	7.64	3.12
	12	1	4.1	2.28		12	2	5.06	2.53
	12	1	4.53	2.4		12	2	4.95	2.51
	12	1	4.5	2.39		12	2	4.88	2.49
	12	1	6.88	2.96		12	2	7.35	3.06
	12	1	6.95	2.97		12	2	7.28	3.04
	12	1	6.62	2.9		12	2	7.32	3.05
	13	1	6.33	2.83		13	2	5.81	2.71
	13	1	5.7	2.69		13	2	5.18	2.57
	13	1	5.72	2.7		13	2	5.77	2.71
	13	1	6.01	2.77		13	2	7.29	3.04
	13	1	5.73	2.7		13	2	7.17	3.02
	13	1	6.25	2.82		13	2	7.46	3.08
	14	1	4.15	2.3		14	2	5.7	2.69
	14	1	3.58	2.13		14	2	6.69	2.91
	14	1	4.12	2.29		14	2	6.11	2.78
	14	1	7.25	3.04		14	2	8.2	3.23
	14	1	7.12	3.01		14	2	7.78	3.15
	14	1	6.96	2.97		14	2	7.79	3.15
	15	1	6.39	2.85		15	2	5.53	2.65
	15	1	7.22	3.03		15	2	6.95	2.97
	15	1	7.65	3.12		15	2	7.79	3.15
	15	1	9.75	3.52		15	2	10.42	3.64
	15	1	8.88	3.36		15	2	9.81	3.53
	15	1	8.55	3.3		15	2	9.47	3.47
	16	1	8.09	3.21		16	2	8.93	3.37
	16	1	7.51	3.09		16	2	8.37	3.26
	16	1	7.51	3.09		16	2	7.5	3.09
	16	1	9.78	3.53		16	2	10.66	3.68
	16	1	9.59	3.49		16	2	10.54	3.66
	16	1	9.22	3.42		16	2	9.89	3.55
	17	1	7.56	3.1		17	2	8.62	3.31
	17	1	7.17	3.02		17	2	8.44	3.28
	17	1	6.87	2.95		17	2	7.93	3.18
	17	1	9.78	3.53		17	2	10.22	3.61
	17	1	8.99	3.38		17	2	9.88	3.54
	17	1	8.56	3.3		17	2	9.31	3.44
	18	1	5.35	2.61		18	2	6.45	2.86
	18	1	5.46	2.64		18	2	6.24	2.82
	18	1	5.57	2.66		18	2	6.35	2.84
	18	1	7.6	3.11		18	2	8.41	3.27
	18	1	7.76	3.14		18	2	8.73	3.33
	18	1	7.43	3.08		18	2	8.43	3.27
	19	1	7.95	3.18		19	2	9.36	3.45
	19	1	7.31	3.05		19	2	8.8	3.34
	19	1	6.99	2.98		19	2	8.09	3.21
	19	1	9.61	3.5		19	2	10.12	3.59
	19	1	9.13	3.41		19	2	9.91	3.55
	19	1	8.84	3.35		19	2	9.13	3.41
	20	1	7.99	3.19		20	2	9.75	3.52
	20	1	7.1	3		20	2	8.82	3.35
	20	1	6.48	2.87		20	2	7.87	3.16
	21	1	4.4	2.36		21	2	6.29	2.83
	21	1	4.5	2.39		21	2	6.07	2.78
	21	1	4.52	2.39		21	2	5.77	2.71
	21	1	7.97	3.18		21	2	9.01	3.39
	21	1	8.21	3.23		21	2	8.82	3.35
	21	1	7.92	3.17		21	2	8.87	3.36

## Sheet: Stent Strut
Saline (1) or Contrast (2)	Number of exposed struts	Number of covered struts	Total number of struts
1	0	19	19
1	0	8	8
1	0	11	11
1	0	15	15
1	0	11	11
1	0	17	17
1	17	0	17
1	8	0	8
1	10	0	10
1	0	17	17
1	0	16	16
1	0	9	9
1	13	0	13
1	7	0	7
1	20	0	20
1	0	16	16
1	0	18	18
1	0	13	13
1	15	0	15
1	8	0	8
1	18	0	18
1	18	0	18
1	18	0	18
1	20	0	20
1	16	0	16
1	17	0	17
1	17	0	17
1	9	0	9
1	13	0	13
1	12	0	12
1	0	18	18
1	0	15	15
1	0	15	15
1	0	19	19
1	0	9	9
1	0	15	15
1	20	0	20
1	15	0	15
1	17	0	17
1	0	14	14
1	0	14	14
1	0	12	12
1	13	0	13
1	8	0	8
1	11	0	11
1	0	17	17
1	0	17	17
1	0	13	13
1	21	0	21
1	19	0	19
1	12	0	12
1	0	18	18
1	0	19	19
1	0	17	17
1	0	10	10
1	0	12	12
1	0	11	11
1	14	0	14
1	11	0	11
1	10	0	10
1	0	12	12
1	0	12	12
1	1	9	10
1	9	0	9
1	14	0	14
1	11	0	11
1	0	13	13
1	0	10	10
1	0	11	11
1	7	0	7
1	5	0	5
1	7	0	7
1	0	15	15
1	0	11	11
1	1	10	11
1	6	0	6
1	9	0	9
1	4	0	4
1	1	4	5
1	2	9	11
1	3	6	9
1	0	10	10
1	0	13	13
1	2	7	9
1	7	0	7
1	3	0	3
1	9	0	9
1	0	12	12
1	0	4	4
1	1	9	10
1	12	0	12
1	13	0	13
1	13	0	13
1	0	10	10
1	0	14	14
1	0	12	12
1	4	0	4
1	8	0	8
1	10	0	10
1	10	4	14
1	0	14	14
1	4	6	10
1	0	0	0
1	0	0	0
1	0	0	0
1	6	4	10
1	0	15	15
1	3	10	13
1	15	0	15
1	14	0	14
1	8	0	8
1	0	11	11
1	0	14	14
1	0	10	10
1	13	0	13
1	8	0	8
1	10	0	10
2	0	19	19
2	0	11	11
2	0	15	15
2	0	11	11
2	0	16	16
2	1	12	13
2	6	0	6
2	13	0	13
2	12	0	12
2	0	17	17
2	0	17	17
2	0	11	11
2	14	0	14
2	6	0	6
2	14	0	14
2	0	19	19
2	0	4	4
2	0	12	12
2	14	0	14
2	11	0	11
2	12	0	12
2	0	16	16
2	0	14	14
2	0	18	18
2	0	12	12
2	0	15	15
2	0	14	14
2	0	12	12
2	0	2	2
2	0	17	17
2	19	2	21
2	19	0	19
2	13	0	13
2	14	0	14
2	17	0	17
2	14	0	14
2	0	20	20
2	0	9	9
2	1	14	15
2	0	9	9
2	0	12	12
2	0	11	11
2	13	0	13
2	15	0	15
2	8	0	8
2	0	20	20
2	0	18	18
2	0	10	10
2	15	0	15
2	14	0	14
2	17	0	17
2	0	16	16
2	1	15	16
2	0	17	17
2	0	15	15
2	0	14	14
2	0	15	15
2	13	0	13
2	15	0	15
2	14	0	14
2	1	12	13
2	0	9	9
2	0	14	14
2	11	0	11
2	9	0	9
2	12	0	12
2	0	10	10
2	0	12	12
2	0	11	11
2	6	0	6
2	7	0	7
2	7	0	7
2	1	13	14
2	1	11	12
2	0	11	11
2	7	0	7
2	6	0	6
2	10	0	10
2	0	5	5
2	0	4	4
2	10	0	10
2	1	9	10
2	3	8	11
2	0	10	10
2	10	0	10
2	10	0	10
2	8	0	8
2	1	9	10
2	0	11	11
2	2	8	10
2	8	0	8
2	13	0	13
2	7	0	7
2	0	14	14
2	0	13	13
2	0	11	11
2	11	0	11
2	12	0	12
2	10	0	10
2	1	12	13
2	1	12	13
2	3	10	13
2	8	0	8
2	7	0	7
2	9	0	9
2	4	7	11
2	11	5	16
2	4	8	12
2	17	0	17
2	7	0	7
2	13	0	13
2	0	10	10
2	0	13	13
2	0	12	12
2	15	0	15
2	13	0	13
2	14	0	14

## Sheet: Neointima Size
Image Number	Saline			Contrast
	Luminal Area	Total Artery Area	Percent Neointima	Luminal Area	Total Artery Area	Percent Neointima
1	4.73	7.37	35.8209	5.04	7.95	36.6038
2	4.97	7.38	32.6558	4.79	8.11	40.9371
3	5	7.48	33.1551	5.73	7.85	27.0064
4	4.75	6.74	29.5252	5.39	7.43	27.4563
5	4.76	6.94	31.4121	5.33	7.58	29.6834
6	5.33	6.93	23.088	5.79	7.53	23.1076
7	4.81	7.45	35.4362	5.58	8.22	32.1168
8	5.01	7.64	34.4241	5.46	8.4	35
9	5.14	7.79	34.018	5.31	8.27	35.792
10	5.37	7.75	30.7097	5.99	8.47	29.2798
11	5.84	7.73	24.4502	6.17	8.04	23.2587
12	5.49	7.6	27.7632	6.18	8.57	27.888
13	4.84	7.5	35.4667	6.06	8.34	27.3381
14	3.68	5.2	29.2308	4.13	5.86	29.5222
15	3.31	4.88	32.1721	3.42	4.79	28.6013
16	3.39	4.9	30.8163	3.28	4.91	33.1976
17	4.03	6.55	38.4733	4.92	7.32	32.7869
18	4.43	6.69	33.7818	5.02	7.22	30.4709
19	4.33	6.83	36.6032	4.98	7.38	32.5203
20	5.47	7.52	27.2606	4.89	7.09	31.0296
21	5.45	7.15	23.7762	5.72	7.48	23.5294
22	5.31	7.24	26.6575	5.94	7.54	21.2202
23	3.24	7.18	54.8747	4.43	8.08	45.1733
24	4.33	5.94	27.1044	4.87	6.54	25.5352
25	3.48	5.71	39.0543	5.59	7.84	28.699

## Sheet: Quality Studies
Rabbit Number	Saline (1) or Contrast (2)	Luminal Border (no=0, yes=1)	Interna/Media Border (no=0, yes=1)	Stent Strut Evaluation (no=0, yes=1)	Diagnostic Quality (no=0, yes=1)	Overall Score	Blood Score	Sew-up (no=0, yes=1)	Ghost Strut >1/strut (no=0, yes=1)	Saturation (no=0, yes=1)	Artifact Score
1	1	1	1	1	1	4	0	0	0	0	0
1	1	1	1	1	1	4	0	0	0	0	0
1	1	1	0	1	1	3	0	0	0	0	0
1	1	1	1	1	1	4	0	0	0	0	0
1	1	1	1	1	1	4	0	0	0	0	0
1	1	1	1	1	1	4	0	0	0	0	0
2	1	1	1	1	1	4	0	0	0	0	0
2	1	0	1	1	1	3	0	0	0	0	0
2	1	1	1	1	1	4	0	0	0	0	0
2	1	1	0	1	1	3	0	0	0	0	0
2	1	1	0	1	1	3	0	0	0	0	0
2	1	1	0	1	1	3	0	0	0	0	0
3	1	1	1	1	1	4	0	0	0	0	0
3	1	1	1	1	1	4	0	0	0	0	0
3	1	1	1	1	1	4	0	0	0	0	0
3	1	0	0	1	0	1	0	0	0	0	0
3	1	1	0	1	1	3	0	0	0	0	0
3	1	0	0	1	0	1	0	0	0	0	0
4	1	1	1	1	1	4	0	0	0	0	0
4	1	1	1	1	1	4	0	0	0	0	0
4	1	1	1	1	1	4	0	0	0	0	0
4	1	1	1	0	1	3	0	0	0	0	0
4	1	1	1	1	1	4	1	0	0	0	1
4	1	1	1	0	1	3	0	0	0	0	0
4	1	1	0	1	1	3	0	0	0	0	0
4	1	1	0	1	1	3	0	0	0	0	0
4	1	1	0	1	1	3	0	0	0	0	0
5	1	0	0	0	0	0	1	0	0	0	1
5	1	1	1	1	0	3	1	0	0	0	1
5	1	1	0	1	1	3	1	0	0	0	1
6	1	1	1	0	1	3	1	0	0	0	1
6	1	1	0	1	1	3	0	0	0	0	0
6	1	1	0	1	1	3	0	0	0	0	0
6	1	1	0	1	1	3	0	0	0	0	0
6	1	1	0	1	1	3	0	0	0	0	0
6	1	1	0	1	1	3	0	0	0	0	0
7	1	1	0	1	1	3	0	0	0	0	0
7	1	1	0	1	1	3	0	0	0	0	0
7	1	1	0	1	1	3	0	0	0	0	0
7	1	1	0	1	1	3	1	0	0	0	1
7	1	1	0	1	1	3	1	0	0	0	1
7	1	1	0	1	1	3	0	0	0	0	0
8	1	1	0	0	0	1	0	0	0	0	0
8	1	1	0	1	1	3	0	0	0	0	0
8	1	1	0	1	1	3	1	0	0	0	1
8	1	1	0	1	1	3	0	0	0	0	0
8	1	1	0	1	1	3	0	0	0	0	0
8	1	1	0	1	1	3	0	0	0	0	0
9	1	1	0	1	1	3	1	0	0	0	1
9	1	1	0	1	1	3	1	0	0	0	1
9	1	1	0	1	1	3	0	0	0	0	0
9	1	1	0	1	1	3	0	0	0	0	0
9	1	1	0	1	1	3	0	0	0	0	0
9	1	1	0	1	1	3	0	0	0	0	0
10	1	1	1	0	0	2	0	0	0	0	0
10	1	1	0	0	0	1	1	0	0	0	1
10	1	0	0	0	0	0	1	0	0	0	1
10	1	1	0	1	1	3	0	0	0	0	0
10	1	1	0	1	1	3	0	0	0	0	0
10	1	1	0	1	1	3	0	0	0	0	0
11	1	1	0	1	1	3	0	0	0	0	0
11	1	1	1	1	1	4	0	0	0	0	0
11	1	1	1	1	1	4	0	0	0	0	0
11	1	0	0	0	0	0	0	0	0	0	0
11	1	0	0	1	0	1	0	0	0	0	0
11	1	1	0	1	1	3	0	0	0	0	0
12	1	1	0	0	0	1	0	0	0	0	0
12	1	1	1	1	1	4	0	0	0	0	0
12	1	1	0	0	0	1	1	0	0	0	1
12	1	1	0	0	0	1	0	0	0	0	0
12	1	1	0	0	0	1	0	0	0	0	0
12	1	1	0	0	0	1	0	0	0	0	0
13	1	1	0	0	0	1	0	0	0	0	0
13	1	1	0	1	1	3	0	0	0	0	0
13	1	1	0	0	0	1	0	0	0	0	0
13	1	1	0	1	1	3	0	0	0	0	0
13	1	1	0	1	1	3	0	0	0	0	0
13	1	1	1	1	1	4	0	0	0	0	0
14	1	1	0	1	1	3	0	0	0	0	0
14	1	1	0	1	1	3	1	0	0	0	1
14	1	1	0	1	1	3	0	0	0	0	0
14	1	1	0	1	1	3	0	0	0	0	0
14	1	1	0	1	1	3	0	0	0	0	0
14	1	1	0	1	1	3	0	0	0	0	0
15	1	1	0	1	1	3	0	0	0	0	0
15	1	1	0	1	1	3	0	0	0	0	0
15	1	1	0	1	1	3	0	0	0	0	0
15	1	1	0	1	1	3	0	0	0	0	0
15	1	1	0	1	1	3	0	0	0	0	0
15	1	1	0	1	1	3	0	0	0	0	0
16	1	1	0	1	1	3	0	0	0	0	0
16	1	1	0	1	1	3	0	0	0	0	0
16	1	1	0	1	1	3	0	0	0	0	0
16	1	1	1	1	1	4	1	0	0	0	1
16	1	1	1	1	1	4	1	0	0	0	1
16	1	1	1	1	1	4	1	0	0	0	1
17	1	1	1	1	1	4	0	0	0	0	0
17	1	1	1	1	1	4	0	0	0	0	0
17	1	1	0	1	1	3	0	0	0	0	0
17	1	1	1	1	1	4	1	0	0	0	1
17	1	1	0	1	1	3	1	0	0	0	1
17	1	1	1	1	1	4	1	0	0	0	1
18	1	1	1	1	1	4	0	0	0	0	0
18	1	1	1	1	1	4	0	0	0	0	0
18	1	1	1	1	1	4	0	0	0	0	0
18	1	1	1	1	1	4	0	0	0	0	0
18	1	1	0	1	1	3	0	0	0	0	0
18	1	1	1	1	1	4	1	0	0	0	1
19	1	1	0	1	1	3	0	0	0	0	0
19	1	1	1	1	1	4	0	0	0	0	0
19	1	1	1	1	1	4	0	0	0	0	0
20	1	1	1	1	1	4	0	0	0	0	0
20	1	1	1	1	1	4	0	0	0	0	0
20	1	1	1	1	1	4	0	0	0	0	0
20	1	1	1	1	1	4	0	0	0	0	0
20	1	1	0	1	1	3	1	0	0	0	1
20	1	0	1	0	0	1	1	0	0	0	1
1	2	0	1	1	0	2	1	0	0	0	1
1	2	1	0	1	1	3	0	0	0	0	0
1	2	1	1	1	1	4	0	0	0	0	0
1	2	1	1	1	1	4	0	0	0	0	0
1	2	1	1	0	1	3	0	0	0	0	0
1	2	1	1	1	1	4	0	0	0	0	0
2	2	1	1	0	1	3	0	0	0	0	0
2	2	1	1	1	1	4	0	0	0	0	0
2	2	1	1	1	1	4	0	0	0	0	0
2	2	1	0	1	1	3	0	0	0	0	0
2	2	1	0	1	1	3	0	0	0	0	0
2	2	1	1	1	1	4	0	0	0	0	0
3	2	1	0	1	1	3	0	0	0	0	0
3	2	1	1	1	1	4	0	0	0	0	0
3	2	1	1	1	1	4	0	0	0	0	0
3	2	1	0	1	0	2	0	0	0	0	0
3	2	1	0	1	1	3	0	0	0	0	0
3	2	1	0	1	0	2	0	0	0	0	0
4	2	1	0	1	1	3	0	0	0	0	0
4	2	1	1	1	1	4	0	0	0	0	0
4	2	1	0	1	1	3	0	0	0	0	0
4	2	1	1	1	1	4	1	0	0	0	1
4	2	1	1	1	1	4	1	0	0	0	1
4	2	1	0	1	1	3	1	0	0	0	1
4	2	1	1	1	1	4	0	0	0	0	0
4	2	1	0	1	1	3	0	0	0	0	0
4	2	1	0	1	1	3	0	0	0	0	0
5	2	1	1	1	1	4	1	0	0	0	1
5	2	1	1	1	1	4	1	0	0	0	1
5	2	1	1	0	0	2	1	0	0	0	1
6	2	0	0	0	0	0	1	0	0	0	1
6	2	0	0	1	0	1	1	0	0	0	1
6	2	1	1	1	0	3	0	0	0	0	0
6	2	1	0	1	1	3	0	0	0	0	0
6	2	1	0	1	1	3	0	0	0	0	0
6	2	1	0	1	1	3	0	0	0	0	0
7	2	1	0	1	1	3	0	0	0	0	0
7	2	1	0	1	1	3	0	0	0	0	0
7	2	1	0	0	1	2	0	0	0	0	0
7	2	0	0	1	0	1	0	0	0	0	0
7	2	1	0	1	0	2	0	0	0	0	0
7	2	1	0	1	0	2	0	0	0	0	0
8	2	1	0	1	1	3	0	1	0	0	1
8	2	1	0	1	1	3	0	0	0	0	0
8	2	1	0	0	0	1	0	0	0	0	0
8	2	1	0	1	1	3	0	0	0	0	0
8	2	1	0	0	0	1	0	0	0	0	0
8	2	1	0	1	1	3	0	0	0	0	0
9	2	1	0	1	1	3	0	0	0	0	0
9	2	1	0	1	1	3	0	0	0	0	0
9	2	0	0	1	1	2	0	0	0	0	0
9	2	1	0	0	0	1	0	0	0	0	0
9	2	1	0	0	0	1	0	0	0	0	0
9	2	1	0	1	1	3	0	0	0	0	0
10	2	0	0	0	0	0	1	0	0	0	1
10	2	1	0	0	0	1	0	0	0	0	0
10	2	0	0	0	0	0	0	0	0	0	0
10	2	1	0	1	1	3	0	0	0	0	0
10	2	1	0	1	1	3	0	0	0	0	0
10	2	1	0	1	1	3	0	0	0	0	0
11	2	1	0	1	1	3	1	0	0	0	1
11	2	1	0	1	1	3	0	0	0	0	0
11	2	1	1	1	1	4	0	0	0	0	0
11	2	1	0	1	1	3	0	0	0	0	0
11	2	1	0	1	1	3	0	0	0	0	0
11	2	1	0	1	1	3	0	0	0	0	0
12	2	1	0	1	1	3	0	0	0	0	0
12	2	1	1	1	1	4	0	0	0	0	0
12	2	1	0	0	0	1	0	0	0	0	0
12	2	1	0	1	1	3	0	0	0	0	0
12	2	1	0	1	1	3	0	0	0	0	0
12	2	1	0	1	1	3	0	0	0	0	0
13	2	1	0	0	0	1	0	0	0	0	0
13	2	1	0	0	0	1	0	0	0	0	0
13	2	0	0	0	0	0	0	0	0	0	0
13	2	1	0	1	1	3	0	0	0	0	0
13	2	1	0	1	1	3	0	0	0	0	0
13	2	1	0	1	1	3	0	0	0	0	0
14	2	1	0	1	1	3	0	0	0	0	0
14	2	1	0	1	1	3	0	0	0	0	0
14	2	1	0	1	1	3	0	0	0	0	0
14	2	1	0	0	0	1	0	0	0	0	0
14	2	1	0	1	1	3	0	0	0	0	0
14	2	1	0	1	1	3	0	0	0	0	0
15	2	1	0	1	1	3	0	0	0	0	0
15	2	1	0	1	1	3	0	0	0	0	0
15	2	1	1	1	1	4	0	0	0	0	0
15	2	1	0	1	1	3	0	0	0	0	0
15	2	1	0	1	1	3	0	0	0	0	0
15	2	1	0	1	1	3	0	0	0	0	0
16	2	1	0	1	1	3	0	0	0	0	0
16	2	1	0	1	1	3	0	0	0	0	0
16	2	1	1	1	1	4	0	0	0	0	0
16	2	1	1	1	1	4	0	0	0	0	0
16	2	1	0	1	1	3	0	0	0	0	0
16	2	1	1	1	1	4	0	0	0	0	0
17	2	1	1	1	1	4	0	0	0	0	0
17	2	1	1	1	1	4	0	0	0	0	0
17	2	1	0	1	1	3	0	0	0	0	0
17	2	1	0	1	1	3	0	0	0	0	0
17	2	1	0	1	1	3	0	0	0	0	0
17	2	1	1	1	1	4	1	0	0	0	1
18	2	0	0	0	0	0	0	0	0	0	0
18	2	1	0	0	0	1	0	0	0	0	0
18	2	1	1	1	1	4	0	0	0	0	0
18	2	1	0	1	1	3	0	0	0	0	0
18	2	1	1	0	1	3	0	0	0	0	0
18	2	1	1	1	1	4	0	0	0	0	0
19	2	1	0	0	1	2	0	0	0	0	0
19	2	1	0	0	1	2	0	0	0	0	0
19	2	1	1	1	1	4	0	0	0	0	0
20	2	1	1	1	1	4	0	0	0	0	0
20	2	1	1	1	1	4	0	0	0	0	0
20	2	1	0	1	1	3	0	0	0	0	0
20	2	1	1	1	1	4	0	0	0	0	0
20	2	1	1	1	1	4	0	0	0	0	0
20	2	1	1	1	1	4	0	0	0	0	0
